# Supplementary material for: Arsinothricin, an arsenic-containing non-proteinogenic amino acid analog of glutamate, is a broad-spectrum antibiotic
Source: Commun Biol. 2019 Apr 15;2:131. doi: 10.1038/s42003-019-0365-y (PMC6465285; doi:10.1038/s42003-019-0365-y)
Supplement: Supplementary file 2 — Supplementary Data 1 [file 42003_2019_365_MOESM2_ESM.xlsx]

## Sheet: Fig. 2a
Raw data (A600nm)
		Control								AST								PT
	1	2	3	Average	SD	SE			1	2	3	Average	SD	SE			1	2	3	Average	SD	SE
E.coli W3110	1.09	1.13	1.2	1.14	0.0556776	0.0321455		E.coli W3110	0.11	0.12	0.2	0.143333	0.0493288	0.02848		E.coli W3110	0.18	0.2	0.27	0.216667	0.0472582	0.0272845
p. putida KT2440	1.17	1.23	1.21	1.20333	0.0305505	0.0176383		p. putida KT2440	1.14	1.15	1.22	1.17	0.043589	0.0251661		p. putida KT2440	1.15	1.14	1.24	1.17667	0.0550757	0.031798
Burkholderia gladioli GSRB05	0.64	0.65	0.81	0.7	0.0953939	0.0550757		Burkholderia gladioli GSRB05	0.65	0.67	0.84	0.72	0.104403	0.0602771		Burkholderia gladioli GSRB05	0.72	0.77	0.8	0.763333	0.0404145	0.0233333
sinorhizobium meliloti	0.73	0.79	0.85	0.79	0.06	0.034641		sinorhizobium meliloti	0.01	0.02	0.07	0.0333333	0.0321455	0.0185592		sinorhizobium meliloti	0.05	0.06	0.09	0.0666667	0.0208167	0.0120185
Shewanella putrefaciens	0.49	0.55	0.62	0.553333	0.0650641	0.0375648		Shewanella putrefaciens	0.09	0.1	0.14	0.11	0.0264575	0.0152753		Shewanella putrefaciens	0.09	0.11	0.16	0.12	0.0360555	0.0208167
Bacillus cereus	0.55	0.64	0.6	0.596667	0.0450925	0.0260342		Bacillus cereus	0.12	0.2	0.22	0.18	0.052915	0.0305505		Bacillus cereus	0.14	0.16	0.23	0.176667	0.0472582	0.0272845
Bacillus megaterium	0.71	0.78	0.83	0.773333	0.0602771	0.034801		Bacillus megaterium	0.15	0.16	0.26	0.19	0.0608276	0.0351188		Bacillus megaterium	0.16	0.16	0.29	0.203333	0.0750555	0.0433333
Corynebacterium glutamincum	0.5	0.53	0.62	0.55	0.06245	0.0360555		Corynebacterium glutamincum	0.07	0.09	0.18	0.113333	0.0585947	0.0338296		Corynebacterium glutamincum	0.09	0.12	0.18	0.13	0.0458258	0.0264575
Normalized A600nm		Control								AST								PT
E.coli W3110	0.95614	0.991228	1.05263	1	0.04884	0.0281978		E.coli W3110	0.0965	0.1053	0.1754	0.125733	0.0432371	0.0249629		E.coli W3110	0.1579	0.1754	0.2368	0.190033	0.0414355	0.0239228
p. putida KT2440	0.972299	1.02216	1.00554	1	0.0253882	0.0146579		p. putida KT2440	0.9474	0.9557	1.0139	0.972333	0.0362362	0.020921		p. putida KT2440	0.9557	0.9474	1.0305	0.977867	0.0457703	0.0264255
Burkholderia gladioli GSRB05	0.914286	0.928571	1.15714	1	0.136277	0.0786796		Burkholderia gladioli GSRB05	0.9286	0.9571	1.2	1.02857	0.149148	0.0861106		Burkholderia gladioli GSRB05	1.0286	1.1	1.1429	1.0905	0.0577392	0.0333357
sinorhizobium meliloti	0.924051	1	1.07595	1	0.0759494	0.0438494		sinorhizobium meliloti	0.0127	0.0253	0.0886	0.0422	0.0406744	0.0234834		sinorhizobium meliloti	0.0633	0.0759	0.1139	0.0843667	0.0263411	0.015208
Shewanella putrefaciens	0.885542	0.993976	1.12048	1	0.117586	0.0678881		Shewanella putrefaciens	0.1627	0.1807	0.253	0.1988	0.0477936	0.0275937		Shewanella putrefaciens	0.1627	0.1988	0.2892	0.2169	0.0651634	0.0376221
Bacillus cereus	0.921788	1.07263	1.00559	1	0.075574	0.0436327		Bacillus cereus	0.2011	0.3352	0.3687	0.301667	0.0886894	0.0512048		Bacillus cereus	0.2346	0.2681	0.3855	0.296067	0.0792421	0.0457504
Bacillus megaterium	0.918103	1.00862	1.07328	1	0.0779446	0.0450013		Bacillus megaterium	0.194	0.2069	0.3362	0.2457	0.0786403	0.045403		Bacillus megaterium	0.2069	0.2069	0.375	0.262933	0.0970526	0.0560333
Corynebacterium glutamincum	0.909091	0.963636	1.12727	1	0.113545	0.0655555		Corynebacterium glutamincum	0.1273	0.1636	0.3273	0.206067	0.106548	0.0615158		Corynebacterium glutamincum	0.1636	0.2182	0.3273	0.236367	0.0833483	0.0481212

## Sheet: Fig. 2b
Arsenic con.
	As(III)			Average	SD	SE	MAs(III)			Average	SD	SE	AST			Average	SD	SE
	1	2	3				1	2	3				1	2	3
0	1.07	1.12	1.22	1.13667	0.0763763	0.0440959	1.07	1.19	1.25	1.17	0.0916515	0.052915	1.01	1.06	1.18	1.08333	0.0873689	0.0504425
2	1.03	1.15	1.18	1.12	0.0793725	0.0458258	0.46	0.52	0.62	0.533333	0.080829	0.0466667	0.6	0.62	0.78	0.666667	0.0986577	0.05696
5	0.99	1.13	1.15	1.09	0.087178	0.0503322	0.18	0.21	0.28	0.223333	0.051316	0.0296273	0.26	0.29	0.35	0.3	0.0458258	0.0264575
10	0.97	1.07	1.11	1.05	0.072111	0.0416333	0.08	0.09	0.13	0.1	0.0264575	0.0152753	0.11	0.15	0.23	0.163333	0.061101	0.0352767
20	0.81	0.9	1.02	0.91	0.105357	0.0608276	0.07	0.08	0.11	0.0866667	0.0208167	0.0120185	0.08	0.09	0.15	0.106667	0.0378594	0.0218581
30	0.52	0.62	0.71	0.616667	0.0950438	0.0548736	0.06	0.07	0.09	0.0733333	0.0152753	0.00881917	0.06	0.08	0.1	0.08	0.02	0.011547
50	0.27	0.28	0.44	0.33	0.0953939	0.0550757	0.05	0.07	0.08	0.0666667	0.0152753	0.00881917	0.04	0.04	0.07	0.05	0.0173205	0.01
80	0.12	0.14	0.26	0.173333	0.0757188	0.0437163	0.04	0.05	0.05	0.0466667	0.0057735	0.00333333	0.04	0.04	0.07	0.05	0.0173205	0.01

## Sheet: Fig. 2c
Days	Control			AST 10 M			AST 20 M			AST 50 M			AST 100 M			L-PT 10 M			L-PT 100 M			L-MSO 10 M			L-MSO 20 M			L-MSO 50 M			L-MSO 100 M
0	0	0	0	0	0	0	0	0	0	0	0	0	0	0	0	0	0	0	0	0	0	0	0	0	0	0	0	0	0	0	0	0	0
7	0.0485	0.0509	0.0466	0.0192	0.0264	0.0267	0.0128	0.0104	0.0067	0.0014	0.0038	0.0052	0	0	0	0.041	0.0516	0.0493	0.0316	0.0412	0.0337	0.0059	0.0123	0.0163	0.0051	0.0066	0.0076	0	0	0	0	0	0
14	1.386	1.14632	1.5866	0.6474	1.1088	1.3232	0.4914	0.4542	0.19	0.0016	0.0113	0	0	0	0.0032	1.4008	1.4656	1.7356	1.1724	1.24	1.3384	0.1572	0.2533	0.5197	0.0025	0.0233	0.0218	0	0	0.0028	0	0.0045	0
21	3.7895	3.687	4.058	2.8535	3.0515	3.133	2.518	2.212	2.023	0.0265	0.2785	0.0096	0.0005	0	0	3.9655	3.7345	3.94	3.538	3.4185	3.552	1.8985	2.139	2.0185	0.0755	0.2695	0.179	0	0	0	0	0	0
28	4.83	4.59	4.77	3.464	3.787	3.597	2.802	2.731	2.968	0.8744	0.7066	0.0067	0.0014	0.0153	0	4.595	4.411	4.427	3.912	4.118	4.107	1.661	1.695	1.688	0.0504	0.14	1.472	0	0	0	0	0	0
week	Control	Control SD	Control SE	AST-10	AST-10 SD	AST-10 SE	AST-20	AST-20 SD	AST-20 SE	AST-50	AST-50 SD	AST-50 SE	AST-100	AST-100 SD	AST-100 SE	L-PT-10	L-PT-10 SD	L-PT-10 SE	L-PT-100	L-PT-100 SD	L-PT-100 SE	L-MSO-10	L-MSO-10 SD	L-MSO-10 SE	L-MSO-20	L-MSO-20 SD	L-MSO 20 SE	L-MSO-50	L-MSO-50 SD	L-MSO-50 SE	L-MSO-100	L-MSO-100 SD	L-MSO-100 SE
0	0	0	0	0	0	0	0	0	0	0	0	0	0	0	0	0	0	0	0	0	0	0	0	0	0	0	0	0	0	0	0	0	0
1	0.146	0.00215484	0.00071828	0.0723	0.00424617	0.00141539	0.0299	0.003073	0.00102433	0.0104	0.0019218	0.000640602	0	0	0	0.1419	0.00557584	0.00185861	0.1065	0.00504678	0.00168226	0.0345	0.00524595	0.00174865	0.0193	0.00125831	0.000419435	0	0	0	0	0	0
2	4.11892	0.220429	0.0734763	3.0794	0.345341	0.115114	1.1356	0.164331	0.0547769	0.0129	0.00611474	0.00203825	0.0032	0.00184752	0.00061584	4.602	0.177572	0.0591905	3.7508	0.0834749	0.027825	0.9302	0.187799	0.0625996	0.0476	0.0116001	0.00386671	0.0028	0.00161658	0.00053886	0.0045	0.00259808	0.000866025
3	11.5345	0.19159	0.0638632	9.038	0.14374	0.0479132	6.753	0.249794	0.0832646	0.3146	0.150608	0.0502027	0.0005	0.000288675	9.6225e-05	11.64	0.12665	0.0422167	10.5085	0.0733695	0.0244565	6.056	0.12025	0.0400834	0.524	0.0970726	0.0323575	0	0	0	0	0	0
4	14.19	0.1249	0.0416333	10.848	0.162336	0.054112	8.501	0.121632	0.040544	1.5877	0.460239	0.153413	0.0167	0.00845833	0.00281944	13.433	0.101928	0.033976	12.137	0.115889	0.0386298	5.044	0.0179536	0.00598455	1.6624	0.796157	0.265386	0	0	0	0	0	0
week	Control	Control SE	AST-10	AST-10 SE	AST-20	AST-20 SE	AST-50	AST-50 SE	AST-100	AST-100 SE	L-PT-10	L-PT-10 SE	L-PT-100	L-PT-100 SE	L-MSO-10	L-MSO-10 SE	L-MSO-20	L-MSO 20 SE	L-MSO-50	L-MSO-50 SE	L-MSO-100	L-MSO-100 SE
0	0	0	0	0	0	0	0	0	0	0	0	0	0	0	0	0	0	0	0	0	0	0
1	0.146	0.00071828	0.0723	0.00141539	0.0299	0.00102433	0.0104	0.000640602	0	0	0.1419	0.00185861	0.1065	0.00168226	0.0345	0.00174865	0.0193	0.000419435	0	0	0	0
2	4.11892	0.0734763	3.0794	0.115114	1.1356	0.0547769	0.0129	0.00203825	0.0032	0.00061584	4.602	0.0591905	3.7508	0.027825	0.9302	0.0625996	0.0476	0.00386671	0.0028	0.00053886	0.0045	0.000866025
3	11.5345	0.0638632	9.038	0.0479132	6.753	0.0832646	0.3146	0.0502027	0.0005	9.6225e-05	11.64	0.0422167	10.5085	0.0244565	6.056	0.0400834	0.524	0.0323575	0	0	0	0
4	14.19	0.0416333	10.848	0.054112	8.501	0.040544	1.5877	0.153413	0.0167	0.00281944	13.433	0.033976	12.137	0.0386298	5.044	0.00598455	1.6624	0.265386	0	0	0	0

## Sheet: Fig. 2d
Raw data (A600nm)	1	2	3	Average
Control	0.6315	0.5951	0.6296	0.618733
AST	0.0395	0.0536	0.0391	0.0440667
L-PT	0.5851	0.5921	0.6235	0.600233
L-MSO	0.768	0.5678	0.5849	0.640233
Normalized A600nm	1	2	3		Average	SD	SE
Control	1.02063	0.961804	1.01756	Control	1	0.0331146	0.0110382		0.0191187
AST	0.0638401	0.0866286	0.0631936	AST	0.0712208	0.0133475	0.00444916		0.00770617
L-PT	0.945642	0.956955	1.0077	PT	0.9701	0.0330534	0.0110178		0.0190834
L-MSO	1.24125	0.917681	0.945318	MSO	1.03475	0.179365	0.0597883		0.103556

## Sheet: Fig. 2e
Raw data (A570nm)	1	2	3	4	Average
AST-0µM	0.712	0.769	0.593	0.65	0.681
AST-10µM	0.716	0.684	0.597	0.565	0.6405
AST-20µM	0.665	0.706	0.546	0.587	0.626
AST-50µM	0.621	0.67	0.502	0.551	0.586
AST-100µM	0.502	0.563	0.383	0.444	0.473
As(III)-0µM	0.759	0.772	0.64	0.654	0.70625
As(III)-10µM	0.534	0.538	0.415	0.419	0.4765
As(III)-20µM	0.216	0.224	0.097	0.105	0.1605
As(III)-50µM	0.12	0.121	0.001	0.002	0.061
As(III)-100µM	0.175	0.205	0.056	0.086	0.1305
Normalized A570nm	1	2	3	4		Average	SD	SE
AST-0µM	1.04552	1.12922	0.870778	0.954479	AST-0µM	1	0.111864	0.0279661
AST-10µM	1.0514	1.00441	0.876652	0.829662	AST-10µM	0.940529	0.104472	0.026118
AST-20µM	0.976505	1.03671	0.801762	0.861968	AST-20µM	0.919236	0.106708	0.026677
AST-50µM	0.911894	0.983847	0.737151	0.809104	AST-50µM	0.860499	0.109106	0.0272765
AST-100µM	0.737151	0.826725	0.562408	0.651982	AST-100µM	0.694567	0.113371	0.0283426
As(III)-0µM	1.07469	1.0931	0.906195	0.926018	As(III)-0µM	1	0.0974997	0.0243749
As(III)-10µM	0.756106	0.76177	0.587611	0.593274	As(III)-10µM	0.67469	0.0973359	0.024334
As(III)-20µM	0.305841	0.317168	0.137345	0.148673	As(III)-20µM	0.227257	0.0975005	0.0243751
As(III)-50µM	0.169912	0.171327	0.00141593	0.00283186	As(III)-50µM	0.0863717	0.0972844	0.0243211
As(III)-100µM	0.247788	0.290265	0.079292	0.12177	As(III)-100µM	0.184779	0.100325	0.0250812

## Sheet: Fig. 5a
L-PT Con.	p.p WT						P.p ars						AW3110						AW3110+PpArsN
	1	2	3	Average	SD	SE	1	2	3	Average	SD	SE	1	2	3	Average	SD	SE	1	2	3	Average	SD	SE
0	1.09	1.17	1.23	1.16333	0.0702377	0.0405518	1.09	1.18	1.24	1.17	0.0754983	0.043589	1.07	1.08	1.22	1.12333	0.083865	0.0484195	1.05	1.06	1.19	1.1	0.0781025	0.0450925
0.1	1.06	1.16	1.23	1.15	0.08544	0.0493288	0.46	0.5	0.65	0.536667	0.100167	0.0578312	0.69	0.71	0.84	0.746667	0.0814453	0.0470225	1.02	1.03	1.17	1.07333	0.083865	0.0484195
0.2	1.04	1.15	1.2	1.13	0.0818535	0.0472582	0.11	0.13	0.24	0.16	0.07	0.0404145	0.29	0.32	0.46	0.356667	0.0907377	0.0523874	0.97	1.06	1.14	1.05667	0.085049	0.0491031
0.3	1.02	1.08	1.18	1.09333	0.080829	0.0466667	0.07	0.09	0.16	0.106667	0.0472582	0.0272845	0.12	0.15	0.22	0.163333	0.051316	0.0296273	0.94	1.02	1.12	1.02667	0.090185	0.0520683
0.4	0.97	1.02	1.12	1.03667	0.0763763	0.0440959	0.06	0.09	0.13	0.0933333	0.0351188	0.0202759	0.08	0.11	0.16	0.116667	0.0404145	0.0233333	0.92	1.03	1.11	1.02	0.0953939	0.0550757
0.5	0.94	0.95	1.08	0.99	0.0781025	0.0450925	0.05	0.09	0.11	0.0833333	0.0305505	0.0176383	0.05	0.07	0.1	0.0733333	0.0251661	0.0145297	0.91	1.02	1.13	1.02	0.11	0.0635085
0.6	0.87	0.91	1.04	0.94	0.0888819	0.051316	0.05	0.08	0.09	0.0733333	0.0208167	0.0120185	0.05	0.06	0.09	0.0666667	0.0208167	0.0120185	0.88	0.997	1.06	0.979	0.09134	0.0527352

## Sheet: Fig. 5b
AST Con.	p.p WT						P.p ars						AW3110						AW3110+PpArsN
	1	2	3	Average	SD	SE	1	2	3	Average	SD	SE	1	2	3	Average	SD	SE	1	2	3	Average	SD	SE
0	1.18	1.26	1.19	1.21	0.043589	0.0251661	1.07	1.19	1.25	1.17	0.0916515	0.052915	1.16	1.25	1.28	1.23	0.06245	0.0360555	1.05	1.09	1.25	1.13	0.10583	0.061101
2.5	1.11	1.25	1.18	1.18	0.07	0.0404145	0.61	0.67	0.76	0.68	0.0754983	0.043589	0.76	0.8	0.87	0.81	0.0556776	0.0321455	1.05	1.02	1.23	1.1	0.113578	0.0655744
5	1.02	1.17	1.17	1.12	0.0866025	0.05	0.21	0.27	0.3	0.26	0.0458258	0.0264575	0.34	0.37	0.49	0.4	0.0793725	0.0458258	1.01	1.01	1.22	1.08	0.121244	0.07
10	0.98	1.05	1.12	1.05	0.07	0.0404145	0.12	0.15	0.18	0.15	0.03	0.0173205	0.24	0.25	0.26	0.25	0.01	0.0057735	0.92	0.94	1.17	1.01	0.138924	0.0802081
20	0.77	0.81	0.87	0.816667	0.0503322	0.0290593	0.07	0.09	0.11	0.09	0.02	0.011547	0.14	0.16	0.18	0.16	0.02	0.011547	0.85	0.86	1.02	0.91	0.0953939	0.0550757
30	0.64	0.72	0.75	0.703333	0.0568624	0.0328295	0.06	0.09	0.1	0.0833333	0.0208167	0.0120185	0.11	0.16	0.18	0.15	0.0360555	0.0208167	0.76	0.81	0.95	0.84	0.0984886	0.0568624
40	0.57	0.69	0.69	0.65	0.069282	0.04	0.05	0.08	0.11	0.08	0.03	0.0173205	0.11	0.13	0.15	0.13	0.02	0.011547	0.71	0.73	0.93	0.79	0.121655	0.0702377
